# Supplementary material for: Planococcus dechangensis NEAU-ST10-9T Promotes Maize Seedling Root Development: Evidence from Effective Fluorescence Tracking
Source: Microorganisms. 2026 May 17;14(5):1139. doi: 10.3390/microorganisms14051139 (PMC13209848; doi:10.3390/microorganisms14051139)
Supplement: Supplementary file 1 [file microorganisms-14-01139-s001.zip]

Archive with 2 entries (2 files):
- microorganisms-4229553-figures.pptx
- microorganisms-4229553-table.pdf
